# Supplementary material for: Integrative analysis of whole-transcriptome sequencing reveals a ceRNA regulatory network centered on P4ha1 in liver cirrhosis treated with Pien Tze Huang
Source: EXCLI J. 2026 Jul 13;25:1070–89. doi: 10.17179/excli2026-9413 (PMC13402739; doi:10.17179/excli2026-9413)
Supplement: Supplementary data [file EXCLI-25-1070-s-002.xlsx]

## Sheet: supplementary table 1
Supplementary Table 1: Primer sequences used for qPCR.
Gene	Primer sequence (5' → 3')	Application
GAPDH	AGTACAGCGACAAAAGATCCAG	Internal control (mRNA)
	CTCCAACTCACTCCACTCAGTA
P4HA1	AGTACAGCGACAAAAGATCCAG	Target mRNA
	CTCCAACTCACTCCACTCAGTA
U6	CTCGCTTCGGCAGCACATATACT	Internal control (miRNA); uses universal reverse primer (see below)
miR-122-5p	CGCGTGGAGTGTGACAATGG	Target miRNA; uses universal reverse primer (see below)
miRNA universal reverse primer	AGTGCAGGGTCCGAGGTATT	Universal reverse primer for U6 and miR-122-5p
miRNA reverse transcription primer	GTCGTATCCAGTGCAGGGTCCGAGGTATTCGCACTGGATACGACCAAACA	Stem-loop primer for miR-122-5p reverse transcription

## Sheet: supplementary table 2
Supplementary Table 2: Top 10 drugs and compounds ranked by their connectivity scores with PTH in HEPG2 cell line treatments.
Norm. CSa	Compound	Dose	Duration	Mechanism of Action	Primary Target(s)b	FDA-Approved Drug	DrugBank Indication(s)	Clinical Trial Association with Cirrhosisc
1.87	simvastatin	10 μM	24 h	HMGCR inhibitor	HMGCR,CYP2C8,CYP3A4,CYP3A5,ITGB2	Yes	Hyperlipidemia，Cardiovascular Risk Reduction	Yes
1.85	U-0126	3.33 μM	6 h	MEK inhibitor	MAP2K1,MAP2K2,JAK2,AKT1,CHEK1,GSK3B,LCK,MAP2K7,MAPK1,MAPK11,MAPK12,MAPK14,MAPK8,PRKCA,RAF1,ROCK1,RPS6KB1,SGK1	N/A	N/A	N/A
1.82	selumetinib	0.04 μM	24 h	MEK inhibitor	MAP2K1,MAP2K2	N/A	neurofibromatosis type 1	No
1.78	PP-110	20 μM	6 h	N/A	N/A	N/A	N/A	N/A
1.7	paroxetine	10 μM	6 h	Selective serotonin reuptake inhibitor (SSRI)	SLC6A4,CHRM1,CHRM2,CHRM3,CHRM4,CHRM5,HTR2A,SLC6A2	Yes	depression, obsessive-compulsive disorder, panic disorder, social anxiety disorder, generalized anxiety disorder, posttraumatic stress disorder	No
1.7	AS-605240	10 μM	6 h	PI3K inhibitor	PIK3CG	N/A	N/A	N/A
1.64	AS-703026	10 μM	6 h	MEK inhibitor	MAP2K1,MAP2K2	N/A	N/A	N/A
1.63	PD-98059	10 μM	6 h	MEK inhibitor,MAP kinase inhibitor	MAP2K1,MAP2K2,MAPK3,AKT1,CHEK1,GSK3B,LCK,MAPK1,MAPK11,MAPK12,MAPK14,MAPK8,PRKCA,RAF1,ROCK1,RPS6KB1,SGK1	N/A	N/A	N/A
1.62	BRD-K92981876	10 μM	6 h	N/A	N/A	N/A	N/A	N/A
1.61	PD-184352	10 μM	6 h	MEK inhibitor	MAP2K1,MAP2K2,MAP3K1,MAP3K2	N/A	N/A	N/A
Abbreviations: N/A, not available, not annotated, or not applicable.
a Norm. CS, Normalized Connectivity Score. The score quantifies the correlation between the compound-induced gene-expression profile and the PTH signature, with positive scores indicating positive correlation. The absolute value reflects the strength of the connection. In this analysis, compounds were ranked by the score, and the top 10 compounds with the highest positive scores are presented, re…
b Primary targets are known major molecular targets; multiple targets are separated by commas.
c Clinical trial association was assessed via a search of public clinical trial registries (e.g., ClinicalTrials.gov) for trials investigating the compound in the context of cirrhosis. Yes indicates at least one registered trial was identified; No indicates none were found in a preliminary search; N/A indicates the compound was not systematically searched in this context.

## Sheet: supplementary table 3
Supplementary Table 3: Top 10 drugs and compounds ranked by their connectivity scores with PTH in HUH7 cell line treatments.
Norm. CSa	Compound	Dose	Duration	Mechanism of Action	Primary Target(s)b	FDA-Approved Drug	DrugBank Indication(s)	Clinical Trial Association with Cirrhosisc
1.42	gangaleoidin	2.5 μM	24 h	N/A	N/A	N/A	N/A	N/A
1.4	raloxifene	6.66 μM	72 h	Estrogen receptor antagonist,Selective estrogen receptor modulator (SERM)	ESR1,ESR2,ACVRL1,ENG	Yes	corticosteroid-induced bone loss; reduction of invasive breast cancer risk	No
1.35	estriol	12 μM	72 h	Estrogen receptor agonist	ESR1,ESR2	N/A	the general health of an unborn fetus	No
1.31	BRD-A46802340	10 μM	24 h	N/A	N/A	N/A	N/A	N/A
1.31	practolol	12.5 μM	72 h	Adrenergic receptor antagonist	ADRB1	N/A	emergency treatment of cardiac arrhythmias	N/A
1.3	fentiazac	10 μM	72 h	Cyclooxygenase inhibitor	PTGS1,PTGS2	N/A	N/A	N/A
1.29	metoprolol	12.5 μM	72 h	Adrenergic receptor antagonist	ADRB1,ADRB2	Yes	angina, heart failure, myocardial infarction, atrial fibrillation, atrial flutter and hypertension	Yes
1.28	pregnenolone	10 μM	72 h	Glutamate receptor antagonist	PGR,CYP17A1,SULT2B1	N/A	N/A	No
1.27	physostigmine	12 μM	72 h	Cholinesterase inhibitor,Acetylcholinesterase inhibitor	ACHE,BCHE	N/A	glaucoma; severe anticholinergic toxicity	No
1.27	BRD-K94818765	4 μM	6 h	N/A	N/A	N/A	N/A	N/A
Abbreviations: N/A, not available, not annotated, or not applicable.
a Norm. CS, Normalized Connectivity Score. The score quantifies the correlation between the compound-induced gene-expression profile and the PTH signature, with positive scores indicating positive correlation. The absolute value reflects the strength of the connection. In this analysis, compounds were ranked by the score, and the top 10 compounds with the highest positive scores are presented, re…
b Primary targets are known major molecular targets; multiple targets are separated by commas.
c Clinical trial association was assessed via a search of public clinical trial registries (e.g., ClinicalTrials.gov) for trials investigating the compound in the context of cirrhosis. Yes indicates at least one registered trial was identified; No indicates none were found in a preliminary search; N/A indicates the compound was not systematically searched in this context.

## Sheet: supplementary table 4
Supplementary Table 4: Top 10 drugs and compounds ranked by their connectivity scores with PTH in PHH cell line treatments.
Norm. CSa	Compound	Dose	Duration	Mechanism of Action	Primary Target(s)b	FDA-Approved Drug	DrugBank Indication(s)	Clinical Trial Association with Cirrhosisc
1.78	simvastatin	10 μM	24 h	HMGCR inhibitor	HMGCR,CYP2C8,CYP3A4,CYP3A5,ITGB2	Yes	Hyperlipidemia，Cardiovascular Risk Reduction	Yes
1.67	vesamicol	10 μM	24 h	Acetylcholinesterase inhibitor	SLC18A3	N/A	N/A	N/A
1.56	atorvastatin	2.5 μM	24 h	N/A	N/A	Yes	Dyslipidemias, cardiovascular prevention/treatment	Yes
1.56	geldanamycin	10 μM	24 h	N/A	N/A	N/A	N/A	No
1.48	BRD-K66902379	10 μM	24 h	N/A	N/A	N/A	N/A	N/A
1.43	reversine	10 μM	24 h	Aurora kinase inhibitor	AURKB,ADORA3,AURKA,INCENP,MAP2K1	N/A	N/A	N/A
1.42	clomethiazole	10 μM	24 h	GABA receptor antagonist,GABA receptor modulator	GABRA1	N/A	strokes	No
1.42	BRD-K39687892	10 μM	24 h	N/A	N/A	N/A	N/A	N/A
1.42	crotamiton	10 μM	24 h	Antipruritic	N/A	Yes	Scabies eradication, symptomatic treatment of pruritic skin	N/A
1.4	BRD-K49807497	10 μM	24 h	N/A	N/A	N/A	N/A	N/A
Abbreviations: N/A, not available, not annotated, or not applicable.
a Norm. CS, Normalized Connectivity Score. The score quantifies the correlation between the compound-induced gene-expression profile and the PTH signature, with positive scores indicating positive correlation. The absolute value reflects the strength of the connection. In this analysis, compounds were ranked by the score, and the top 10 compounds with the highest positive scores are presented, re…
b Primary targets are known major molecular targets; multiple targets are separated by commas.
c Clinical trial association was assessed via a search of public clinical trial registries (e.g., ClinicalTrials.gov) for trials investigating the compound in the context of cirrhosis. Yes indicates at least one registered trial was identified; No indicates none were found in a preliminary search; N/A indicates the compound was not systematically searched in this context.

## Sheet: supplementary table 5
Supplementary Table 5: Complete miRNA-mRNA and miRNA-circRNA interactions in the Cirrhosis vs. Control ceRNA network.
miRNA	Target Gene/ circRNA	Target Typea
mmu-let-7i-5p	Col1a2	mRNA
mmu-miR-106b-5p	Timp2	mRNA
mmu-miR-122-5p	P4ha1	mRNA
mmu-miR-122-5p	Pkm	mRNA
mmu-miR-125b-5p	Arid3a	mRNA
mmu-miR-125b-5p	Lin28a	mRNA
mmu-miR-130a-3p	Acbd5	mRNA
mmu-miR-148a-3p	Arrdc3	mRNA
mmu-miR-148b-3p	Arrdc3	mRNA
mmu-miR-150-5p	Myb	mRNA
mmu-miR-152-3p	Arrdc3	mRNA
mmu-miR-155-5p	Aicda	mRNA
mmu-miR-155-5p	Inpp5d	mRNA
mmu-miR-155-5p	Trp53inp1	mRNA
mmu-miR-17-5p	App	mRNA
mmu-miR-17-5p	Itgb8	mRNA
mmu-miR-17-5p	Rgma	mRNA
mmu-miR-17-5p	Smoc2	mRNA
mmu-miR-17-5p	Sqstm1	mRNA
mmu-miR-17-5p	Tnfrsf21	mRNA
mmu-miR-17-5p	Zfand4	mRNA
mmu-miR-17-5p	Zfpm2	mRNA
mmu-miR-192-5p	Zeb2	mRNA
mmu-miR-199a-3p	Runx1	mRNA
mmu-miR-200b-3p	Jun	mRNA
mmu-miR-200c-3p	Jun	mRNA
mmu-miR-20a-5p	App	mRNA
mmu-miR-20a-5p	Sqstm1	mRNA
mmu-miR-20a-5p	Timp2	mRNA
mmu-miR-20a-5p	Zfpm2	mRNA
mmu-miR-221-3p	Ddit4	mRNA
mmu-miR-223-3p	Eva1a	mRNA
mmu-miR-24-3p	Bcl2l11	mRNA
mmu-miR-24-3p	Plod2	mRNA
mmu-miR-25-3p	Btg2	mRNA
mmu-miR-26a-5p	Acbd5	mRNA
mmu-miR-27a-3p	Runx1	mRNA
mmu-miR-30a-5p	Rrad	mRNA
mmu-miR-30a-5p	Snai1	mRNA
mmu-miR-30c-5p	Rrad	mRNA
mmu-miR-30c-5p	Snai1	mRNA
mmu-miR-30d-5p	Rrad	mRNA
mmu-miR-32-5p	Btg2	mRNA
mmu-miR-32-5p	Tagap	mRNA
mmu-miR-34a-5p	Syt1	mRNA
mmu-miR-92a-3p	Btg2	mRNA
mmu-miR-92a-3p	Tagap	mRNA
mmu-miR-93-5p	Sqstm1	mRNA
mmu-miR-125b-5p	chr4: 74280897-74315649	circRNA
mmu-miR-125b-5p	chr18: 60257719-60293486	circRNA
mmu-miR-125b-5p	chr16: 96396369-96422540	circRNA
mmu-miR-125b-5p	chr15: 11883298-11895804	circRNA
mmu-miR-125b-5p	chr17: 50036941-50055627	circRNA
mmu-miR-125b-5p	chr4: 62051901-62084860	circRNA
mmu-miR-125b-5p	chr12: 103896005-103947209	circRNA
mmu-miR-125b-5p	chr13: 45697821-45840137	circRNA
mmu-miR-125b-5p	chr1: 133098631-133099714	circRNA
mmu-miR-125b-5p	chr4: 61957129-62050486	circRNA
mmu-miR-125b-5p	chr4: 61958498-62052011	circRNA
mmu-miR-125b-5p	chr12: 103738097-103768047	circRNA
mmu-miR-125b-5p	chr11: 86635175-86665878	circRNA
mmu-miR-125b-5p	chr4: 61303322-61438296	circRNA
mmu-miR-125b-5p	chr5: 134395617-134402194	circRNA
mmu-miR-125b-5p	chr13: 104230729-104245331	circRNA
mmu-miR-125b-5p	chr6: 37903533-37931500	circRNA
mmu-miR-125b-5p	chr9: 96602713-96611499	circRNA
mmu-miR-125b-5p	chr6: 8537817-8582790	circRNA
mmu-miR-125b-5p	chr4: 82350389-82383661	circRNA
mmu-miR-125b-5p	chr4: 108055439-108063988	circRNA
mmu-miR-125b-5p	chr1: 43797245-43807377	circRNA
mmu-miR-125b-5p	chr16: 43997726-44040158	circRNA
mmu-miR-125b-5p	chr2: 60779731-60797742	circRNA
mmu-miR-125b-5p	chr12: 101665553-101694673	circRNA
mmu-miR-125b-5p	chr12: 103765700-103948164	circRNA
mmu-miR-125b-5p	chr4: 95821978-95849676	circRNA
mmu-miR-125b-5p	chr8: 60515980-60535791	circRNA
mmu-miR-125b-5p	chr12: 51668367-51689454	circRNA
mmu-miR-125b-5p	chr1: 190146952-190153452	circRNA
mmu-miR-125b-5p	chr2: 68390914-68410141	circRNA
mmu-miR-125b-5p	chr7: 49791973-49806626	circRNA
mmu-miR-125b-5p	chr19: 58263912-58300578	circRNA
mmu-miR-130a-3p	chr14: 61540137-61549860	circRNA
mmu-miR-130a-3p	chr4: 62051901-62084860	circRNA
mmu-miR-130a-3p	chr11: 86635175-86665878	circRNA
mmu-miR-130a-3p	chr4: 61303322-61438296	circRNA
mmu-miR-130a-3p	chr13: 32225135-32234397	circRNA
mmu-miR-130a-3p	chr6: 8537817-8582790	circRNA
mmu-miR-130a-3p	chr1: 127791605-127801676	circRNA
mmu-miR-130a-3p	chr16: 43997726-44040158	circRNA
mmu-miR-130a-3p	chr12: 103765700-103948164	circRNA
mmu-miR-150-5p	chr14: 61540137-61549860	circRNA
mmu-miR-150-5p	chr14: 8241261-8251676	circRNA
mmu-miR-150-5p	chr4: 74280897-74315649	circRNA
mmu-miR-150-5p	chr18: 60257719-60293486	circRNA
mmu-miR-150-5p	chr15: 11883298-11895804	circRNA
mmu-miR-150-5p	chr4: 62051901-62084860	circRNA
mmu-miR-150-5p	chr12: 103896005-103947209	circRNA
mmu-miR-150-5p	chr13: 45697821-45840137	circRNA
mmu-miR-150-5p	chr12: 99341422-99388917	circRNA
mmu-miR-150-5p	chr19: 26706068-26710685	circRNA
mmu-miR-150-5p	chr4: 61957129-62050486	circRNA
mmu-miR-150-5p	chr6: 99003200-99016665	circRNA
mmu-miR-150-5p	chr4: 61958498-62052011	circRNA
mmu-miR-150-5p	chr11: 86635175-86665878	circRNA
mmu-miR-150-5p	chr11: 90257520-90267581	circRNA
mmu-miR-150-5p	chr4: 115521068-115525918	circRNA
mmu-miR-150-5p	chr4: 61303322-61438296	circRNA
mmu-miR-150-5p	chr6: 37903533-37931500	circRNA
mmu-miR-150-5p	chr4: 82350389-82383661	circRNA
mmu-miR-150-5p	chr4: 108055439-108063988	circRNA
mmu-miR-150-5p	chr8: 18641565-18689059	circRNA
mmu-miR-150-5p	chr12: 101665553-101694673	circRNA
mmu-miR-150-5p	chr12: 103765700-103948164	circRNA
mmu-miR-150-5p	chr11: 54124657-54129562	circRNA
mmu-miR-150-5p	chr4: 95821978-95849676	circRNA
mmu-miR-150-5p	chr3: 27488237-27491163	circRNA
mmu-miR-150-5p	chr3: 159848565-159873181	circRNA
mmu-miR-150-5p	chr8: 60515980-60535791	circRNA
mmu-miR-150-5p	chr19: 56588170-56591807	circRNA
mmu-miR-150-5p	chr8: 88147547-88158265	circRNA
mmu-miR-150-5p	chr12: 51668367-51689454	circRNA
mmu-miR-150-5p	chr2: 122074504-122081921	circRNA
mmu-miR-150-5p	chr1: 190146952-190153452	circRNA
mmu-miR-150-5p	chr17: 63471408-63487969	circRNA
mmu-miR-93-5p	chr4: 74280897-74315649	circRNA
mmu-miR-93-5p	chr17: 50036941-50055627	circRNA
mmu-miR-106b-5p	chr4: 62051901-62084860	circRNA
mmu-miR-17-5p	chr4: 62051901-62084860	circRNA
mmu-miR-20a-5p	chr4: 62051901-62084860	circRNA
mmu-miR-17-5p	chr7: 59240967-59262058	circRNA
mmu-miR-17-5p	chr12: 103896005-103947209	circRNA
mmu-miR-93-5p	chr2: 126797111-126799234	circRNA
mmu-miR-17-5p	chr13: 45697821-45840137	circRNA
mmu-miR-106b-5p	chr4: 41366890-41371849	circRNA
mmu-miR-17-5p	chr4: 41366890-41371849	circRNA
mmu-miR-20a-5p	chr4: 41366890-41371849	circRNA
mmu-miR-93-5p	chr4: 41366890-41371849	circRNA
mmu-miR-106b-5p	chr12: 99341422-99388917	circRNA
mmu-miR-17-5p	chr12: 99341422-99388917	circRNA
mmu-miR-20a-5p	chr12: 99341422-99388917	circRNA
mmu-miR-93-5p	chr12: 99341422-99388917	circRNA
mmu-miR-106b-5p	chr4: 61957129-62050486	circRNA
mmu-miR-17-5p	chr4: 61957129-62050486	circRNA
mmu-miR-106b-5p	chr6: 99003200-99016665	circRNA
mmu-miR-17-5p	chr6: 99003200-99016665	circRNA
mmu-miR-20a-5p	chr6: 99003200-99016665	circRNA
mmu-miR-93-5p	chr6: 99003200-99016665	circRNA
mmu-miR-106b-5p	chr1: 151401080-151405545	circRNA
mmu-miR-17-5p	chr1: 151401080-151405545	circRNA
mmu-miR-20a-5p	chr1: 151401080-151405545	circRNA
mmu-miR-93-5p	chr1: 151401080-151405545	circRNA
mmu-miR-93-5p	chr17: 64731204-64740883	circRNA
mmu-miR-106b-5p	chr4: 61958498-62052011	circRNA
mmu-miR-17-5p	chr4: 61958498-62052011	circRNA
mmu-miR-17-5p	chr12: 103738097-103768047	circRNA
mmu-miR-93-5p	chr9: 96602713-96611499	circRNA
mmu-miR-93-5p	chr6: 8537817-8582790	circRNA
mmu-miR-20a-5p	chr4: 109083089-109091699	circRNA
mmu-miR-17-5p	chr8: 18641565-18689059	circRNA
mmu-miR-20a-5p	chr8: 18641565-18689059	circRNA
mmu-miR-93-5p	chr8: 18641565-18689059	circRNA
mmu-miR-106b-5p	chr2: 60779731-60797742	circRNA
mmu-miR-17-5p	chr2: 60779731-60797742	circRNA
mmu-miR-17-5p	chr12: 101665553-101694673	circRNA
mmu-miR-20a-5p	chr12: 101665553-101694673	circRNA
mmu-miR-93-5p	chr12: 101665553-101694673	circRNA
mmu-miR-17-5p	chr12: 103765700-103948164	circRNA
mmu-miR-93-5p	chr12: 103765700-103948164	circRNA
mmu-miR-106b-5p	chr9: 69407265-69410889	circRNA
mmu-miR-106b-5p	chr3: 106531137-106539603	circRNA
mmu-miR-17-5p	chr3: 106531137-106539603	circRNA
mmu-miR-20a-5p	chr3: 106531137-106539603	circRNA
mmu-miR-93-5p	chr3: 106531137-106539603	circRNA
mmu-miR-106b-5p	chr10: 120947204-120952255	circRNA
mmu-miR-17-5p	chr10: 120947204-120952255	circRNA
mmu-miR-20a-5p	chr10: 120947204-120952255	circRNA
mmu-miR-17-5p	chr3: 159848565-159873181	circRNA
mmu-miR-20a-5p	chr3: 159848565-159873181	circRNA
mmu-miR-17-5p	chr12: 51668367-51689454	circRNA
mmu-miR-20a-5p	chr12: 51668367-51689454	circRNA
mmu-miR-17-5p	chr2: 122074504-122081921	circRNA
mmu-miR-20a-5p	chr2: 122074504-122081921	circRNA
mmu-miR-106b-5p	chr2: 68390914-68410141	circRNA
mmu-miR-106b-5p	chr17: 63471408-63487969	circRNA
mmu-miR-17-5p	chr17: 63471408-63487969	circRNA
mmu-miR-20a-5p	chr17: 63471408-63487969	circRNA
mmu-miR-192-5p	chr15: 11883298-11895804	circRNA
mmu-miR-192-5p	chr13: 45697821-45840137	circRNA
mmu-miR-192-5p	chr12: 103738097-103768047	circRNA
mmu-miR-192-5p	chr13: 32225135-32234397	circRNA
mmu-miR-192-5p	chr12: 103765700-103948164	circRNA
mmu-miR-199a-3p	chr10: 18089448-18096336	circRNA
mmu-miR-199a-3p	chr14: 8241261-8251676	circRNA
mmu-miR-199a-3p	chr18: 60257719-60293486	circRNA
mmu-miR-199a-3p	chr4: 62051901-62084860	circRNA
mmu-miR-199a-3p	chr13: 45697821-45840137	circRNA
mmu-miR-199a-3p	chr4: 41366890-41371849	circRNA
mmu-miR-199a-3p	chr10: 107045213-107053516	circRNA
mmu-miR-199a-3p	chr9: 86611853-86619834	circRNA
mmu-miR-199a-3p	chr9: 123542344-123552817	circRNA
mmu-miR-199a-3p	chr11: 86635175-86665878	circRNA
mmu-miR-199a-3p	chr4: 61303322-61438296	circRNA
mmu-miR-199a-3p	chr6: 37903533-37931500	circRNA
mmu-miR-199a-3p	chr8: 18641565-18689059	circRNA
mmu-miR-199a-3p	chr17: 86098512-86109334	circRNA
mmu-miR-199a-3p	chr12: 103765700-103948164	circRNA
mmu-miR-199a-3p	chr4: 95821978-95849676	circRNA
mmu-miR-199a-3p	chr19: 37398119-37402292	circRNA
mmu-miR-199a-3p	chr4: 57084023-57103528	circRNA
mmu-miR-199a-3p	chr8: 41267187-41270550	circRNA
mmu-miR-200c-3p	chr11: 77575573-77578827	circRNA
mmu-miR-200c-3p	chr4: 74280897-74315649	circRNA
mmu-miR-200c-3p	chr3: 67349909-67356356	circRNA
mmu-miR-200c-3p	chr13: 45697821-45840137	circRNA
mmu-miR-200c-3p	chr4: 41366890-41371849	circRNA
mmu-miR-200b-3p	chr2: 12174153-12182751	circRNA
mmu-miR-200c-3p	chr17: 64731204-64740883	circRNA
mmu-miR-200c-3p	chr14: 21369071-21381617	circRNA
mmu-miR-200c-3p	chr4: 61303322-61438296	circRNA
mmu-miR-200c-3p	chr6: 8537817-8582790	circRNA
mmu-miR-200b-3p	chr1: 34252811-34256351	circRNA
mmu-miR-200c-3p	chr8: 18641565-18689059	circRNA
mmu-miR-200c-3p	chr11: 77573696-77577368	circRNA
mmu-miR-200b-3p	chr17: 86098512-86109334	circRNA
mmu-miR-200b-3p	chr3: 159848565-159873181	circRNA
mmu-miR-200b-3p	chr8: 88147547-88158265	circRNA
mmu-miR-200b-3p	chr8: 41267187-41270550	circRNA
mmu-miR-223-3p	chr4: 61957129-62050486	circRNA
mmu-miR-223-3p	chr4: 61958498-62052011	circRNA
mmu-miR-223-3p	chr4: 95821978-95849676	circRNA
mmu-miR-223-3p	chr17: 63471408-63487969	circRNA
mmu-miR-26a-5p	chr14: 8241261-8251676	circRNA
mmu-miR-26a-5p	chr18: 16640422-16650498	circRNA
mmu-miR-26a-5p	chr16: 96396369-96422540	circRNA
mmu-miR-26a-5p	chr2: 119076936-119081625	circRNA
mmu-miR-26a-5p	chr13: 45697821-45840137	circRNA
mmu-miR-26a-5p	chr12: 99341422-99388917	circRNA
mmu-miR-26a-5p	chr4: 61303322-61438296	circRNA
mmu-miR-26a-5p	chr7: 119638065-119640734	circRNA
mmu-miR-30c-5p	chr4: 74280897-74315649	circRNA
mmu-miR-30a-5p	chr17: 50036941-50055627	circRNA
mmu-miR-30d-5p	chr17: 50036941-50055627	circRNA
mmu-miR-30a-5p	chr13: 45697821-45840137	circRNA
mmu-miR-30d-5p	chr13: 45697821-45840137	circRNA
mmu-miR-30c-5p	chr12: 99341422-99388917	circRNA
mmu-miR-30c-5p	chr4: 61303322-61438296	circRNA
mmu-miR-30c-5p	chr5: 134395617-134402194	circRNA
mmu-miR-30c-5p	chr6: 8537817-8582790	circRNA
mmu-miR-30a-5p	chr17: 64624528-64636655	circRNA
mmu-miR-30c-5p	chr17: 64624528-64636655	circRNA
mmu-miR-30d-5p	chr17: 64624528-64636655	circRNA
mmu-miR-30c-5p	chr12: 103765700-103948164	circRNA
mmu-miR-30c-5p	chr1: 157286731-157299264	circRNA
mmu-miR-30c-5p	chr8: 60515980-60535791	circRNA
mmu-miR-30c-5p	chr8: 88147547-88158265	circRNA
mmu-miR-30c-5p	chr12: 51668367-51689454	circRNA
mmu-miR-30a-5p	chr2: 68390914-68410141	circRNA
mmu-miR-30c-5p	chr2: 68390914-68410141	circRNA
mmu-miR-30d-5p	chr2: 68390914-68410141	circRNA
mmu-miR-30a-5p	chr7: 49791973-49806626	circRNA
mmu-miR-34a-5p	chr11: 58147827-58148488	circRNA
mmu-miR-34a-5p	chr14: 8241261-8251676	circRNA
mmu-miR-34a-5p	chr2: 144255340-144257993	circRNA
mmu-miR-34a-5p	chr4: 74280897-74315649	circRNA
mmu-miR-34a-5p	chr18: 16640422-16650498	circRNA
mmu-miR-34a-5p	chr17: 50036941-50055627	circRNA
mmu-miR-34a-5p	chr9: 77957141-77961053	circRNA
mmu-miR-34a-5p	chr4: 62051901-62084860	circRNA
mmu-miR-34a-5p	chr12: 103896005-103947209	circRNA
mmu-miR-34a-5p	chr6: 149080806-149084936	circRNA
mmu-miR-34a-5p	chr13: 45697821-45840137	circRNA
mmu-miR-34a-5p	chr2: 26985423-26987109	circRNA
mmu-miR-34a-5p	chr12: 99341422-99388917	circRNA
mmu-miR-34a-5p	chr6: 100630883-100637122	circRNA
mmu-miR-34a-5p	chr14: 31743223-31748843	circRNA
mmu-miR-34a-5p	chr4: 61957129-62050486	circRNA
mmu-miR-34a-5p	chr5: 135371498-135374092	circRNA
mmu-miR-34a-5p	chr17: 87339891-87342139	circRNA
mmu-miR-34a-5p	chr4: 61958498-62052011	circRNA
mmu-miR-34a-5p	chr14: 21369071-21381617	circRNA
mmu-miR-34a-5p	chr4: 115521068-115525918	circRNA
mmu-miR-34a-5p	chr4: 61303322-61438296	circRNA
mmu-miR-34a-5p	chr13: 104230729-104245331	circRNA
mmu-miR-34a-5p	chr15: 103409624-103425531	circRNA
mmu-miR-34a-5p	chr14: 118654150-118669107	circRNA
mmu-miR-34a-5p	chr19: 57751630-57755618	circRNA
mmu-miR-34a-5p	chr1: 127791605-127801676	circRNA
mmu-miR-34a-5p	chr7: 84632656-84634409	circRNA
mmu-miR-34a-5p	chr4: 109083089-109091699	circRNA
mmu-miR-34a-5p	chr4: 82350389-82383661	circRNA
mmu-miR-34a-5p	chr12: 40631522-40640445	circRNA
mmu-miR-34a-5p	chr8: 18641565-18689059	circRNA
mmu-miR-34a-5p	chr14: 31618972-31619928	circRNA
mmu-miR-34a-5p	chr6: 134062064-134066465	circRNA
mmu-miR-34a-5p	chr16: 43997726-44040158	circRNA
mmu-miR-34a-5p	chr2: 60779731-60797742	circRNA
mmu-miR-34a-5p	chr12: 101665553-101694673	circRNA
mmu-miR-34a-5p	chr17: 86098512-86109334	circRNA
mmu-miR-34a-5p	chr12: 103765700-103948164	circRNA
mmu-miR-34a-5p	chr4: 95821978-95849676	circRNA
mmu-miR-34a-5p	chr6: 113408905-113409340	circRNA
mmu-miR-34a-5p	chr3: 27488237-27491163	circRNA
mmu-miR-34a-5p	chr19: 56588170-56591807	circRNA
mmu-miR-34a-5p	chr4: 57084023-57103528	circRNA
mmu-miR-34a-5p	chr6: 31181022-31197851	circRNA
mmu-miR-34a-5p	chr2: 122074504-122081921	circRNA
mmu-miR-34a-5p	chr2: 68390914-68410141	circRNA
mmu-miR-34a-5p	chr10: 127790816-127812949	circRNA
mmu-miR-34a-5p	chr17: 63471408-63487969	circRNA
mmu-miR-34a-5p	chr19: 58263912-58300578	circRNA
mmu-miR-148a-3p	chr14: 61540137-61549860	circRNA
mmu-miR-148a-3p	chr14: 8241261-8251676	circRNA
mmu-miR-148b-3p	chr14: 8241261-8251676	circRNA
mmu-miR-152-3p	chr4: 74280897-74315649	circRNA
mmu-miR-148a-3p	chr16: 96396369-96422540	circRNA
mmu-miR-148a-3p	chr19: 25061108-25065459	circRNA
mmu-miR-152-3p	chr19: 25061108-25065459	circRNA
mmu-miR-148a-3p	chr9: 118626448-118636626	circRNA
mmu-miR-148b-3p	chr9: 118626448-118636626	circRNA
mmu-miR-152-3p	chr17: 50036941-50055627	circRNA
mmu-miR-152-3p	chr7: 59240967-59262058	circRNA
mmu-miR-148a-3p	chr12: 103896005-103947209	circRNA
mmu-miR-152-3p	chr12: 103896005-103947209	circRNA
mmu-miR-148a-3p	chr13: 45697821-45840137	circRNA
mmu-miR-152-3p	chr12: 99341422-99388917	circRNA
mmu-miR-148a-3p	chr4: 61957129-62050486	circRNA
mmu-miR-148b-3p	chr4: 61957129-62050486	circRNA
mmu-miR-152-3p	chr4: 61957129-62050486	circRNA
mmu-miR-148a-3p	chr6: 99003200-99016665	circRNA
mmu-miR-148a-3p	chr3: 94853950-94856201	circRNA
mmu-miR-148b-3p	chr3: 94853950-94856201	circRNA
mmu-miR-148a-3p	chr4: 61958498-62052011	circRNA
mmu-miR-148b-3p	chr4: 61958498-62052011	circRNA
mmu-miR-152-3p	chr4: 61958498-62052011	circRNA
mmu-miR-148b-3p	chr12: 103738097-103768047	circRNA
mmu-miR-148a-3p	chr4: 8577955-8582493	circRNA
mmu-miR-148b-3p	chr4: 8577955-8582493	circRNA
mmu-miR-148b-3p	chr11: 90257520-90267581	circRNA
mmu-miR-152-3p	chr11: 90257520-90267581	circRNA
mmu-miR-152-3p	chr4: 61303322-61438296	circRNA
mmu-miR-152-3p	chr15: 3325898-3341091	circRNA
mmu-miR-148a-3p	chr14: 118654150-118669107	circRNA
mmu-miR-148a-3p	chr13: 32225135-32234397	circRNA
mmu-miR-148b-3p	chr13: 32225135-32234397	circRNA
mmu-miR-152-3p	chr13: 32225135-32234397	circRNA
mmu-miR-152-3p	chr6: 8537817-8582790	circRNA
mmu-miR-148b-3p	chr17: 64624528-64636655	circRNA
mmu-miR-152-3p	chr17: 64624528-64636655	circRNA
mmu-miR-148a-3p	chr4: 82350389-82383661	circRNA
mmu-miR-148b-3p	chr4: 82350389-82383661	circRNA
mmu-miR-152-3p	chr4: 82350389-82383661	circRNA
mmu-miR-148a-3p	chr8: 41076232-41084840	circRNA
mmu-miR-148b-3p	chr8: 41076232-41084840	circRNA
mmu-miR-152-3p	chr8: 41076232-41084840	circRNA
mmu-miR-152-3p	chr12: 40631522-40640445	circRNA
mmu-miR-148a-3p	chr8: 18641565-18689059	circRNA
mmu-miR-148b-3p	chr8: 18641565-18689059	circRNA
mmu-miR-152-3p	chr8: 18641565-18689059	circRNA
mmu-miR-148b-3p	chr16: 43997726-44040158	circRNA
mmu-miR-152-3p	chr12: 101665553-101694673	circRNA
mmu-miR-148a-3p	chr12: 103765700-103948164	circRNA
mmu-miR-148b-3p	chr12: 103765700-103948164	circRNA
mmu-miR-152-3p	chr12: 103765700-103948164	circRNA
mmu-miR-148a-3p	chr4: 95821978-95849676	circRNA
mmu-miR-148b-3p	chr4: 95821978-95849676	circRNA
mmu-miR-152-3p	chr4: 95821978-95849676	circRNA
mmu-miR-148b-3p	chr8: 60515980-60535791	circRNA
mmu-miR-148a-3p	chr6: 31181022-31197851	circRNA
mmu-miR-148b-3p	chr6: 31181022-31197851	circRNA
mmu-miR-152-3p	chr6: 31181022-31197851	circRNA
mmu-miR-148a-3p	chr12: 51668367-51689454	circRNA
mmu-miR-148b-3p	chr12: 51668367-51689454	circRNA
mmu-miR-152-3p	chr12: 51668367-51689454	circRNA
mmu-miR-148a-3p	chr2: 68390914-68410141	circRNA
mmu-miR-155-5p	chr11: 86635175-86665878	circRNA
mmu-miR-155-5p	chr6: 37903533-37931500	circRNA
mmu-miR-155-5p	chr4: 82350389-82383661	circRNA
mmu-miR-155-5p	chr10: 120947204-120952255	circRNA
mmu-miR-221-3p	chr8: 91401807-91409841	circRNA
mmu-miR-221-3p	chr18: 60257719-60293486	circRNA
mmu-miR-221-3p	chr9: 118626448-118636626	circRNA
mmu-miR-221-3p	chr17: 50036941-50055627	circRNA
mmu-miR-221-3p	chr4: 62051901-62084860	circRNA
mmu-miR-221-3p	chr12: 103896005-103947209	circRNA
mmu-miR-221-3p	chr13: 45697821-45840137	circRNA
mmu-miR-221-3p	chr10: 107045213-107053516	circRNA
mmu-miR-221-3p	chr6: 100630883-100637122	circRNA
mmu-miR-221-3p	chr4: 61957129-62050486	circRNA
mmu-miR-221-3p	chr6: 99003200-99016665	circRNA
mmu-miR-221-3p	chr4: 61958498-62052011	circRNA
mmu-miR-221-3p	chr12: 103738097-103768047	circRNA
mmu-miR-221-3p	chr4: 61303322-61438296	circRNA
mmu-miR-221-3p	chr6: 37903533-37931500	circRNA
mmu-miR-221-3p	chr11: 76076435-76082684	circRNA
mmu-miR-221-3p	chr19: 44952069-44959080	circRNA
mmu-miR-221-3p	chr4: 109083089-109091699	circRNA
mmu-miR-221-3p	chr4: 82350389-82383661	circRNA
mmu-miR-221-3p	chr8: 18641565-18689059	circRNA
mmu-miR-221-3p	chr12: 101665553-101694673	circRNA
mmu-miR-221-3p	chr12: 103765700-103948164	circRNA
mmu-miR-221-3p	chr4: 95821978-95849676	circRNA
mmu-miR-221-3p	chr1: 157286731-157299264	circRNA
mmu-miR-221-3p	chr4: 57084023-57103528	circRNA
mmu-miR-221-3p	chr12: 51668367-51689454	circRNA
mmu-miR-27a-3p	chr9: 119371916-119378325	circRNA
mmu-miR-27a-3p	chr16: 96396369-96422540	circRNA
mmu-miR-27a-3p	chr17: 50036941-50055627	circRNA
mmu-miR-27a-3p	chr4: 62051901-62084860	circRNA
mmu-miR-27a-3p	chr12: 103896005-103947209	circRNA
mmu-miR-27a-3p	chr15: 7976968-7984397	circRNA
mmu-miR-27a-3p	chr13: 45697821-45840137	circRNA
mmu-miR-27a-3p	chr13: 100814596-100818213	circRNA
mmu-miR-27a-3p	chr7: 46005120-46005640	circRNA
mmu-miR-27a-3p	chr9: 86611853-86619834	circRNA
mmu-miR-27a-3p	chr4: 61957129-62050486	circRNA
mmu-miR-27a-3p	chr4: 61958498-62052011	circRNA
mmu-miR-27a-3p	chr11: 86635175-86665878	circRNA
mmu-miR-27a-3p	chr11: 90257520-90267581	circRNA
mmu-miR-27a-3p	chr11: 4656269-4659384	circRNA
mmu-miR-27a-3p	chr5: 134395617-134402194	circRNA
mmu-miR-27a-3p	chr14: 118654150-118669107	circRNA
mmu-miR-27a-3p	chr6: 8537817-8582790	circRNA
mmu-miR-27a-3p	chr1: 127791605-127801676	circRNA
mmu-miR-27a-3p	chr4: 82350389-82383661	circRNA
mmu-miR-27a-3p	chr12: 40631522-40640445	circRNA
mmu-miR-27a-3p	chr1: 43797245-43807377	circRNA
mmu-miR-27a-3p	chr8: 18641565-18689059	circRNA
mmu-miR-27a-3p	chr12: 101665553-101694673	circRNA
mmu-miR-27a-3p	chr17: 86098512-86109334	circRNA
mmu-miR-27a-3p	chr12: 103765700-103948164	circRNA
mmu-miR-27a-3p	chr4: 95821978-95849676	circRNA
mmu-miR-27a-3p	chr1: 157286731-157299264	circRNA
mmu-miR-27a-3p	chr4: 57084023-57103528	circRNA
mmu-miR-27a-3p	chr12: 51668367-51689454	circRNA
mmu-miR-27a-3p	chr2: 122074504-122081921	circRNA
mmu-miR-27a-3p	chr10: 127790816-127812949	circRNA
mmu-miR-27a-3p	chr7: 49791973-49806626	circRNA
mmu-miR-92a-3p	chr4: 59493186-59494610	circRNA
mmu-miR-25-3p	chr10: 83254783-83256142	circRNA
mmu-miR-92a-3p	chr10: 83254783-83256142	circRNA
mmu-miR-25-3p	chr13: 45697821-45840137	circRNA
mmu-miR-92a-3p	chr13: 45697821-45840137	circRNA
mmu-miR-25-3p	chr4: 148480865-148483722	circRNA
mmu-miR-92a-3p	chr4: 148480865-148483722	circRNA
mmu-miR-25-3p	chr2: 12174153-12182751	circRNA
mmu-miR-92a-3p	chr2: 12174153-12182751	circRNA
mmu-miR-25-3p	chr4: 61957129-62050486	circRNA
mmu-miR-25-3p	chr4: 61958498-62052011	circRNA
mmu-miR-25-3p	chr12: 103738097-103768047	circRNA
mmu-miR-25-3p	chr6: 8537817-8582790	circRNA
mmu-miR-92a-3p	chr8: 18641565-18689059	circRNA
mmu-miR-92a-3p	chr16: 43997726-44040158	circRNA
mmu-miR-25-3p	chr12: 103765700-103948164	circRNA
mmu-miR-25-3p	chr6: 31181022-31197851	circRNA
mmu-miR-32-5p	chr10: 127790816-127812949	circRNA
mmu-miR-25-3p	chr19: 58263912-58300578	circRNA
mmu-miR-32-5p	chr19: 58263912-58300578	circRNA
mmu-miR-92a-3p	chr19: 58263912-58300578	circRNA
mmu-let-7i-5p	chr10: 18089448-18096336	circRNA
mmu-let-7i-5p	chr18: 60257719-60293486	circRNA
mmu-let-7i-5p	chr16: 96396369-96422540	circRNA
mmu-let-7i-5p	chr19: 44096909-44100219	circRNA
mmu-let-7i-5p	chr9: 118626448-118636626	circRNA
mmu-let-7i-5p	chr17: 50036941-50055627	circRNA
mmu-let-7i-5p	chr12: 103896005-103947209	circRNA
mmu-let-7i-5p	chr6: 149080806-149084936	circRNA
mmu-let-7i-5p	chr13: 45697821-45840137	circRNA
mmu-let-7i-5p	chr3: 104080137-104089668	circRNA
mmu-let-7i-5p	chr12: 99341422-99388917	circRNA
mmu-let-7i-5p	chr10: 107045213-107053516	circRNA
mmu-let-7i-5p	chr9: 86611853-86619834	circRNA
mmu-let-7i-5p	chr4: 61957129-62050486	circRNA
mmu-let-7i-5p	chr6: 99003200-99016665	circRNA
mmu-let-7i-5p	chr9: 123542344-123552817	circRNA
mmu-let-7i-5p	chr4: 61958498-62052011	circRNA
mmu-let-7i-5p	chr14: 21369071-21381617	circRNA
mmu-let-7i-5p	chr7: 127484542-127486889	circRNA
mmu-let-7i-5p	chr4: 61303322-61438296	circRNA
mmu-let-7i-5p	chr15: 103409624-103425531	circRNA
mmu-let-7i-5p	chr15: 3325898-3341091	circRNA
mmu-let-7i-5p	chr6: 37903533-37931500	circRNA
mmu-let-7i-5p	chr6: 8537817-8582790	circRNA
mmu-let-7i-5p	chr4: 82350389-82383661	circRNA
mmu-let-7i-5p	chr8: 18641565-18689059	circRNA
mmu-let-7i-5p	chr16: 43997726-44040158	circRNA
mmu-let-7i-5p	chr12: 101665553-101694673	circRNA
mmu-let-7i-5p	chr12: 103765700-103948164	circRNA
mmu-let-7i-5p	chr3: 106531137-106539603	circRNA
mmu-let-7i-5p	chr4: 95821978-95849676	circRNA
mmu-let-7i-5p	chr8: 60515980-60535791	circRNA
mmu-let-7i-5p	chr4: 57084023-57103528	circRNA
mmu-let-7i-5p	chr7: 49791973-49806626	circRNA
mmu-let-7i-5p	chr17: 63471408-63487969	circRNA
mmu-let-7i-5p	chr19: 58263912-58300578	circRNA
mmu-miR-122-5p	chr18: 60257719-60293486	circRNA
mmu-miR-122-5p	chr14: 20604052-20607905	circRNA
mmu-miR-122-5p	chr17: 50036941-50055627	circRNA
mmu-miR-122-5p	chr4: 62051901-62084860	circRNA
mmu-miR-122-5p	chr13: 45697821-45840137	circRNA
mmu-miR-122-5p	chr4: 61957129-62050486	circRNA
mmu-miR-122-5p	chr4: 61958498-62052011	circRNA
mmu-miR-122-5p	chr14: 21369071-21381617	circRNA
mmu-miR-122-5p	chr3: 88346445-88349444	circRNA
mmu-miR-122-5p	chr4: 61303322-61438296	circRNA
mmu-miR-122-5p	chr5: 134395617-134402194	circRNA
mmu-miR-122-5p	chr15: 103409624-103425531	circRNA
mmu-miR-122-5p	chr4: 72169122-72170770	circRNA
mmu-miR-122-5p	chr6: 37903533-37931500	circRNA
mmu-miR-122-5p	chr14: 118654150-118669107	circRNA
mmu-miR-122-5p	chr17: 64624528-64636655	circRNA
mmu-miR-122-5p	chr4: 109083089-109091699	circRNA
mmu-miR-122-5p	chr4: 82350389-82383661	circRNA
mmu-miR-122-5p	chr8: 41076232-41084840	circRNA
mmu-miR-122-5p	chr8: 18641565-18689059	circRNA
mmu-miR-122-5p	chr16: 43997726-44040158	circRNA
mmu-miR-122-5p	chr12: 101665553-101694673	circRNA
mmu-miR-122-5p	chr17: 86098512-86109334	circRNA
mmu-miR-122-5p	chr4: 95821978-95849676	circRNA
mmu-miR-122-5p	chr3: 27488237-27491163	circRNA
mmu-miR-122-5p	chr3: 159848565-159873181	circRNA
mmu-miR-122-5p	chr8: 88147547-88158265	circRNA
mmu-miR-122-5p	chr4: 57084023-57103528	circRNA
mmu-miR-122-5p	chr12: 51668367-51689454	circRNA
mmu-miR-122-5p	chr2: 68390914-68410141	circRNA
mmu-miR-122-5p	chr17: 63471408-63487969	circRNA
mmu-miR-24-3p	chr9: 119371916-119378325	circRNA
mmu-miR-24-3p	chr10: 18089448-18096336	circRNA
mmu-miR-24-3p	chr14: 8241261-8251676	circRNA
mmu-miR-24-3p	chr4: 74280897-74315649	circRNA
mmu-miR-24-3p	chr18: 60257719-60293486	circRNA
mmu-miR-24-3p	chr16: 96396369-96422540	circRNA
mmu-miR-24-3p	chr3: 67349909-67356356	circRNA
mmu-miR-24-3p	chr9: 99040921-99042669	circRNA
mmu-miR-24-3p	chr2: 119076936-119081625	circRNA
mmu-miR-24-3p	chr9: 103227927-103230225	circRNA
mmu-miR-24-3p	chr9: 118626448-118636626	circRNA
mmu-miR-24-3p	chr17: 50036941-50055627	circRNA
mmu-miR-24-3p	chr4: 62051901-62084860	circRNA
mmu-miR-24-3p	chr12: 103896005-103947209	circRNA
mmu-miR-24-3p	chr13: 45697821-45840137	circRNA
mmu-miR-24-3p	chr12: 99341422-99388917	circRNA
mmu-miR-24-3p	chr4: 123923960-123929980	circRNA
mmu-miR-24-3p	chr14: 31743223-31748843	circRNA
mmu-miR-24-3p	chr4: 61957129-62050486	circRNA
mmu-miR-24-3p	chr5: 135371498-135374092	circRNA
mmu-miR-24-3p	chr4: 61958498-62052011	circRNA
mmu-miR-24-3p	chr12: 103738097-103768047	circRNA
mmu-miR-24-3p	chr16: 32282311-32289240	circRNA
mmu-miR-24-3p	chr14: 21369071-21381617	circRNA
mmu-miR-24-3p	chr11: 90257520-90267581	circRNA
mmu-miR-24-3p	chr4: 61303322-61438296	circRNA
mmu-miR-24-3p	chr5: 121665099-121672198	circRNA
mmu-miR-24-3p	chr5: 134395617-134402194	circRNA
mmu-miR-24-3p	chr5: 100691299-100692978	circRNA
mmu-miR-24-3p	chr14: 118654150-118669107	circRNA
mmu-miR-24-3p	chr6: 8537817-8582790	circRNA
mmu-miR-24-3p	chr1: 127791605-127801676	circRNA
mmu-miR-24-3p	chr4: 82350389-82383661	circRNA
mmu-miR-24-3p	chr4: 108055439-108063988	circRNA
mmu-miR-24-3p	chr8: 18641565-18689059	circRNA
mmu-miR-24-3p	chr16: 43997726-44040158	circRNA
mmu-miR-24-3p	chr2: 60779731-60797742	circRNA
mmu-miR-24-3p	chr12: 101665553-101694673	circRNA
mmu-miR-24-3p	chr17: 86098512-86109334	circRNA
mmu-miR-24-3p	chr12: 103765700-103948164	circRNA
mmu-miR-24-3p	chr12: 69632060-69640260	circRNA
mmu-miR-24-3p	chr11: 54124657-54129562	circRNA
mmu-miR-24-3p	chr4: 95821978-95849676	circRNA
mmu-miR-24-3p	chr8: 60515980-60535791	circRNA
mmu-miR-24-3p	chr19: 56588170-56591807	circRNA
mmu-miR-24-3p	chr3: 153933027-153939167	circRNA
mmu-miR-24-3p	chr19: 4036688-4040815	circRNA
mmu-miR-24-3p	chr6: 31181022-31197851	circRNA
mmu-miR-24-3p	chr2: 68390914-68410141	circRNA
mmu-miR-24-3p	chr10: 127790816-127812949	circRNA
mmu-miR-24-3p	chr7: 49791973-49806626	circRNA
mmu-miR-24-3p	chr19: 58263912-58300578	circRNA
mmu-miR-24-3p	chr14: 30975223-30977579	circRNA
a Target Type: Indicates whether the interacting RNA is a protein-coding mRNAor a circRNA (genomic coordinates in chr:start-end format).

## Sheet: supplementary table 6
Supplementary Table 6: Complete miRNA-mRNA and miRNA-circRNA interactions in the Cirrhosis vs. Cirrhosis-PTH ceRNA network.
miRNA	Target Gene/ circRNA	Target Typea
mmu-miR-122-5p	P4ha1	mRNA
mmu-miR-122-5p	Pkm	mRNA
mmu-miR-143-3p	Igfbp5	mRNA
mmu-miR-155-5p	Fgf7	mRNA
mmu-miR-155-5p	Inpp5d	mRNA
mmu-miR-155-5p	Trp53inp1	mRNA
mmu-miR-199a-3p	Runx1	mRNA
mmu-miR-200c-3p	Jun	mRNA
mmu-miR-223-3p	Eva1a	mRNA
mmu-miR-26b-5p	Ptgs2	mRNA
mmu-miR-29a-3p	Col1a1	mRNA
mmu-miR-29a-3p	Col3a1	mRNA
mmu-miR-29a-3p	Col4a1	mRNA
mmu-miR-29a-3p	Fbn1	mRNA
mmu-miR-29a-3p	Lpl	mRNA
mmu-miR-29a-3p	Sparc	mRNA
mmu-miR-29b-3p	Col1a1	mRNA
mmu-miR-29b-3p	Col3a1	mRNA
mmu-miR-29b-3p	Col4a1	mRNA
mmu-miR-29b-3p	Dusp2	mRNA
mmu-miR-29b-3p	Fbn1	mRNA
mmu-miR-29b-3p	Sparc	mRNA
mmu-miR-30c-5p	Rrad	mRNA
mmu-miR-143-3p	chr6: 99435216-99498409	circRNA
mmu-miR-143-3p	chr4: 95821978-95849676	circRNA
mmu-miR-143-3p	chr4: 61957129-62050486	circRNA
mmu-miR-143-3p	chr13: 45697821-45840137	circRNA
mmu-miR-143-3p	chr15: 103409624-103425531	circRNA
mmu-miR-143-3p	chr4: 61958498-62052011	circRNA
mmu-miR-143-3p	chr13: 23814866-23815273	circRNA
mmu-miR-143-3p	chr8: 18641565-18689059	circRNA
mmu-miR-143-3p	chr16: 11122670-11128703	circRNA
mmu-miR-143-3p	chr3: 159848565-159873181	circRNA
mmu-miR-143-3p	chr14: 54758439-54759745	circRNA
mmu-miR-143-3p	chr2: 68390914-68410141	circRNA
mmu-miR-143-3p	chr15: 3333347-3458008	circRNA
mmu-miR-199a-3p	chr6: 99435216-99498409	circRNA
mmu-miR-199a-3p	chr4: 95821978-95849676	circRNA
mmu-miR-199a-3p	chr13: 45697821-45840137	circRNA
mmu-miR-199a-3p	chr12: 69640054-69658078	circRNA
mmu-miR-199a-3p	chr8: 18641565-18689059	circRNA
mmu-miR-199a-3p	chr16: 11122670-11128703	circRNA
mmu-miR-199a-3p	chr8: 41267187-41270550	circRNA
mmu-miR-199a-3p	chr19: 37398119-37402292	circRNA
mmu-miR-199a-3p	chr15: 3333347-3458008	circRNA
mmu-miR-200c-3p	chr18: 73662658-73678039	circRNA
mmu-miR-200c-3p	chr3: 67349909-67356356	circRNA
mmu-miR-200c-3p	chr13: 45697821-45840137	circRNA
mmu-miR-200c-3p	chr11:77573696-77577368	circRNA
mmu-miR-200c-3p	chr1:170514615-170534131	circRNA
mmu-miR-200c-3p	chr8: 18641565-18689059	circRNA
mmu-miR-200c-3p	chr15: 3333347-3458008	circRNA
mmu-miR-223-3p	chr6: 99435216-99498409	circRNA
mmu-miR-223-3p	chr4: 95821978-95849676	circRNA
mmu-miR-223-3p	chr4: 61957129-62050486	circRNA
mmu-miR-223-3p	chr14: 72652016-72683771	circRNA
mmu-miR-223-3p	chr4: 61958498-62052011	circRNA
mmu-miR-223-3p	chr12: 87346708-87350385	circRNA
mmu-miR-223-3p	chr17: 63471408-63487969	circRNA
mmu-miR-26b-5p	chr12: 8698091-8706041	circRNA
mmu-miR-26b-5p	chr13: 45697821-45840137	circRNA
mmu-miR-26b-5p	chr12: 56766018-56775392	circRNA
mmu-miR-26b-5p	chr9: 48717283-48743561	circRNA
mmu-miR-30c-5p	chr5: 97036896-97045167	circRNA
mmu-miR-30c-5p	chr11:74981852-74990215	circRNA
mmu-miR-30c-5p	chr5: 134395617-134402194	circRNA
mmu-miR-30c-5p	chr8: 88147547-88158265	circRNA
mmu-miR-30c-5p	chr12: 51668367-51689454	circRNA
mmu-miR-30c-5p	chr2: 68390914-68410141	circRNA
mmu-miR-122-5p	chr6: 99435216-99498409	circRNA
mmu-miR-122-5p	chr16: 35449403-35466657	circRNA
mmu-miR-122-5p	chr4: 95821978-95849676	circRNA
mmu-miR-122-5p	chr13: 58030413-58033342	circRNA
mmu-miR-122-5p	chr17: 50036941-50055627	circRNA
mmu-miR-122-5p	chr12: 8698091-8706041	circRNA
mmu-miR-122-5p	chr4: 61957129-62050486	circRNA
mmu-miR-122-5p	chr13: 45697821-45840137	circRNA
mmu-miR-122-5p	chr12: 69640054-69658078	circRNA
mmu-miR-122-5p	chr4: 119573476-119602492	circRNA
mmu-miR-122-5p	chr10: 19884778-19894802	circRNA
mmu-miR-122-5p	chr5: 134395617-134402194	circRNA
mmu-miR-122-5p	chr15: 103409624-103425531	circRNA
mmu-miR-122-5p	chr4: 61958498-62052011	circRNA
mmu-miR-122-5p	chr14: 118654150-118669107	circRNA
mmu-miR-122-5p	chr8: 18641565-18689059	circRNA
mmu-miR-122-5p	chr12: 101665553-101694673	circRNA
mmu-miR-122-5p	chr9: 48717283-48743561	circRNA
mmu-miR-122-5p	chr3: 27488237-27491163	circRNA
mmu-miR-122-5p	chr3: 159848565-159873181	circRNA
mmu-miR-122-5p	chr18: 73657195-73662867	circRNA
mmu-miR-122-5p	chr8: 88147547-88158265	circRNA
mmu-miR-122-5p	chr12: 51668367-51689454	circRNA
mmu-miR-122-5p	chr2: 68390914-68410141	circRNA
mmu-miR-122-5p	chr17: 63471408-63487969	circRNA
mmu-miR-122-5p	chr15: 3333347-3458008	circRNA
mmu-miR-29a-3p	chr13: 104230729-104245331	circRNA
mmu-miR-29b-3p	chr13: 104230729-104245331	circRNA
mmu-miR-29a-3p	chr4: 95821978-95849676	circRNA
mmu-miR-29a-3p	chr10: 127790816-127812949	circRNA
mmu-miR-29a-3p	chr4: 61957129-62050486	circRNA
mmu-miR-29b-3p	chr4: 61957129-62050486	circRNA
mmu-miR-29a-3p	chr13: 45697821-45840137	circRNA
mmu-miR-29b-3p	chr13: 45697821-45840137	circRNA
mmu-miR-29b-3p	chr8: 85946052-85957654	circRNA
mmu-miR-29b-3p	chr5: 135371498-135374092	circRNA
mmu-miR-29a-3p	chr4: 119573476-119602492	circRNA
mmu-miR-29a-3p	chr11:90257520-90267581	circRNA
mmu-miR-29b-3p	chr11:90257520-90267581	circRNA
mmu-miR-29a-3p	chr5: 121665099-121672198	circRNA
mmu-miR-29a-3p	chr5: 134395617-134402194	circRNA
mmu-miR-29a-3p	chr17: 80653862-80655921	circRNA
mmu-miR-29b-3p	chr14: 72652016-72683771	circRNA
mmu-miR-29a-3p	chr4: 61958498-62052011	circRNA
mmu-miR-29b-3p	chr4: 61958498-62052011	circRNA
mmu-miR-29b-3p	chr1:127791605-127801676	circRNA
mmu-miR-29b-3p	chr12: 101665553-101694673	circRNA
mmu-miR-29a-3p	chr4: 9508627-9532065	circRNA
mmu-miR-29a-3p	chr3: 159848565-159873181	circRNA
mmu-miR-29a-3p	chr18: 73657195-73662867	circRNA
mmu-miR-29b-3p	chr14: 11952716-11962722	circRNA
mmu-miR-29a-3p	chr2: 68390914-68410141	circRNA
mmu-miR-29b-3p	chr2: 68390914-68410141	circRNA
mmu-miR-29a-3p	chr7: 49791973-49806626	circRNA
mmu-miR-29b-3p	chr7: 49791973-49806626	circRNA
mmu-miR-29a-3p	chr5: 144318929-144324632	circRNA
mmu-miR-29a-3p	chr15: 3333347-3458008	circRNA
mmu-miR-29b-3p	chr15: 3333347-3458008	circRNA
mmu-miR-155-5p	chr6: 99435216-99498409	circRNA
mmu-miR-155-5p	chr18: 73662658-73678039	circRNA
mmu-miR-155-5p	chr4: 9508627-9532065	circRNA
a Target Type: Indicates whether the interacting RNA is a protein-coding mRNAor a circRNA (genomic coordinates in chr:start-end format).
